# Supplementary material for: Conserved untranslated regions of multipartite viruses: Natural markers of novel viral genomic components and tags of viral evolution
Source: Virus Evol. 2024 Jan 12;10(1):veae004. doi: 10.1093/ve/veae004 (PMC10868557; doi:10.1093/ve/veae004)
Supplement: veae004_Supp [file veae004_supp.zip]

Archive with 10 entries (10 files):
- suppl_data/Data S1 Longer sequences of RNA1 of PVaJMV1 and RNA1-5 of AJMV1.txt
- suppl_data/Data S2 Perl scripts used for analyses.txt
- suppl_data/Data S3 The commands used for bioinformatic analyses.txt
- suppl_data/Supplementary Figure S1.jpg
- suppl_data/Supplementary Figure S2.jpg
- suppl_data/Supplementary Figure S3.jpg
- suppl_data/Supplementary Figure S4.jpg
- suppl_data/Supplementary Figure S5.jpg
- suppl_data/Supplementary Figure S6.jpg
- suppl_data/Supplementary Table S1 to S4.docx
