# Supplementary material for: Conserved untranslated regions of multipartite viruses: Natural markers of novel viral genomic components and tags of viral evolution
Source: Virus Evol. 2024 Jan 12;10(1):veae004. doi: 10.1093/ve/veae004 (PMC10868557; doi:10.1093/ve/veae004)
Supplement: veae004_Supp [file veae004_supp.zip › suppl_data/Data S1 Longer sequences of RNA1 of PVaJMV1 and RNA1-5 of AJMV1.txt]

>PVaJMV1 RNA1
GTTTATTCGAATGTTAAAAACATACGAGTCTGAGATTGATTAAGAGTTATTTACAATCTA
TTAGCCTCGTTTGATTCGAAATCTATATATACGCATACTACGAAGAATTGACGTCTTTCT
CCCTTTGGTTAACAGCAAGTAACGTGCTTTCAGCGTGTAACATTGTACCAATGTGGAGTC
TGTGGACAGATACCCTAATGTTCTATGCATGGATATTGGTCGTGGGAAACCGAGTGCGCA
AAAGAGAAATCGTTTACGTGCTCTTGGCTGTTACCATGATGGTTCATCCCGTGCTAACCG
CAGCGAACGTTGCTTGGGAATTCCGATCTATGATCAAAGGAAAGAAGAACAATGTAGCTC
AACATACCAGCTATGAGAGCCAGAAGCCATTCAATATTGTTGGATTGGAATCTATGGGCA
GGGAGCTCAAGAGAGTCATATCCAGCGTTGATAACTTTCTAACTTTCAAGATGCTAGATG
TTGAGGAAGGTGATAGGAAAATTGGTGATGTATCGAAAGGAGCAGCAAGAATGAGATGGC
TTTTTAACAACGTCGGCATGAAATCAACCAAGAGAATTGCCGAACTCGGCGTTGGCAGAG
GAGGTTGGATGCAGGCCCTGGATGAATATATCGAGAAGGAGAATTACACCGGGTATTCCC
TCTGGGCCCAGCAAGGACAAGAAAAACTGTTCTACAAGACTAAAGGAGGAGCCTACATTC
AAAGTGACTTCAGAGCTATAAGAGCCCAGCCGTGCGAAACATTACTGTGTGACGCCGGGG
AGAACCTCGATTTGTATGATGATGAAATACGAAGATCAATCGACATGCTCAAGGCAGTGA
ACGGATGGATGAAGTACCGACCCGAACAGTTTGCGATCAGGATCCCAAATCCGTTCAACA
AGGAGGTTATGGCTTTCTTGGATTACTGGAAACAGCAATTAGGAACAGGTCACCTCGTTC
GACACCCCATGGAAAGGAATTCCGTTCTCACGATGTATTTTGTCCACGGCGAGGGGGATA
TGAGGAATGAAATGTCCAAACTAGCCAGTTTAATCTTTGAGAGAACTAGCAGAGCCGAGG
ACATGACTGTTACTCGAGAACCCGCAAAGAAAACCGGGATAAGACCTTACTGGCCTGAGA
CAGGGAACTTACCTGAAGGAGTCGAAAGTCTCAAGATGCTTGACATGAAGGATACGATAG
CAGCTCACGGCGACATGAGAGCCCCAATCAATACAACACACTTCATGAAGGAAATCGGAT
GGTACCCAAGTACGTTCAAAGGCAACACCAGCACACATGAGAATAGCACCGTCAATGGTA
TAATCCACCAGATCAAGCCAATTCTGAGGAGTTACGGCCTGTGGAAGATAACGTCGACCA
CACCGGAAGCGACATGGAAAACAGTGCTCAAGAAAGTGGACAAAGCACCAGTCGAGAACC
ACAACCATTATGCACGGATGTGGGAAGCTTACAAGGCGGTCGTTGATTTCATGAAAGAGA
GAGGATCGAAACTGAGGCGACTTCGCACGGAGGAGATCATGGCTGGCGTCAACAGAGATG
GAGCGATGGGATGGCAAGAGAAGCATCTGGGATACTCAAACATGGGAGAGTACATAGATC
AACCCGAAGTCTGGAAACGCAATGTATCCACCTTCAGAGATTGTTTGCTGAGAGGAAAAC
CGATCAAAGGAGACTACAACTCTATAGGGAAGAAGGAGAGGAAACAAGGAGAGAGTAGCA
GACTGATTTGGTTCTTGTGCGCGACAGCCAGGATACTCGAAACAGAAATCTTTGGTCACA
TTGATACTATGATCAAGTGCCTACCTCAGAGCGTGTCAGGCCTCCCGCTGTATGACTATG
GAGAAGCTCTCAAGGAAGTTATGACAGAGGGCAGAGCAGCAGTGTGTGATGACGTAGCAG
GATGGGACACGAGAGTGAGCCATGGTCTACTGAGTTTAGAGCATGCAGCCATACAGAGGA
TGCTGGAAGGTACCGACGACACCAACCTGGCTGACGAAGTTCGGGCCATGTACAGGCTTT
ACGCCTATCCAATGGTCAAGATAGCAAGACCCAGCCCGTCGGGAGTTCAAGATGTCTTAT
ACCAATTGCAAGGCCAAGTCGCTAGCGGAAGAAGAGTCACATACCCGTTCAACACCATCA
CCAACATGTGCTTGACGATGAGCAGAGCAGCTTACAGTCAAAACATACCAGTTGAAGCGA
TGTACGCATGGGCATTGAAAAGTCTCAGAAGAGGGCATTCAAACCAGTATGGAGGCAAAG
TATCGGGAGACGATTCGGCTATCATCATGTCAGCAAGAAATGCGCAACTGTTTGCCACTA
AGGGGGTTGACTTGATGAATGAGATGGGCATGTATCGGAAGAATATGCACGCCAACGAGC
CGTCTAGAGTAATCTATGACTTAGAGGACGTGGAATTTTGCAGCCACAAATTCTCCCCAG
TTAAGGTAGCTGGAAGAGTGAGATGGATGCCGCTGCGAGACACCTCAGAGATCTTGGCTA
AAGCTAACCTCATGATGGCCTTCAACAACGATCGAGTCAAAGAGATGGCGTGGGCTAGGG
CCCAAGGACTCAACTTGATAGTCAACTACTTTCATATACCAACGGTCAGGATGGTAGCAC
TTATACTTCTGAGTACGACACCGAACAACCTAGTGTTGACAGGAATGAGGAAAGGATGGG
ACCTGAAGAACAAACCGTGGATACAAGAGGGGAACGTGATGGACATCATCAACACGTGTC
TCTTTGGTGAGAGCACTCGCTACCCGAGTGAGCACAGGATCAGCAGCATGACGGAATTGG
GATATCTCCCAGCGTACAAGAGGAAGAAGGTGGATTGTAACTACAGGAGCGAGGTTTACC
GCCACTGGAAAGGGAATATACCGCGCATAGTACGCGCCATACGCATCAGCGGTTTCGAGT
ATGATGATTGGATACCCAGTAGGATGATGGGTACCGCGATTTAGCGCAATCAACATACCA
TAGCGCTACAGTATATATATAGATATAACAATAAGCAATAAAGGCAGGGGATTGAGAATC
TACAGAGATGGGAATCGACCAATCTAGTAAGAGAAGATGAACCACAAATTGGGAGACCGA
GAAGTGCCGGGATAGATAAGATAGCCCGATTGGCGCTCGTGATTGAACAAGGAGCGGGGA
CTCAGATCAAACTAGATTAACTGACAACAATCGAATGGAGGACAAAACCCCTGCTGAGAA
GCT


>AJMV1_RNA1
GAGTTTACAATGAAAGTTGTGACATAAACAATTATAACTAATTGGAGATCGAGTTTTTTC
AAACATTTCTAACGAAGTGAACGGACGAACATTTGGTCGGTAGTCACGACGACAACACAC
ACACACAACGCAAAGCTACACAACACCACATAACACAAATCAAGCAGCACCATCATGGAG
GAGGCCACTTGGCTTCAAACACTCAAAGATGCTTACAGCGTTATGTATATGGCAACAGTC
ATATACATGAGCCGCAAGTGTTTACAGAGCAAACCAAGACTGAGCTGGACAGATTTCTGC
ACCATACTCATAACATCCTTGTTCCCTCCAGCATACTTCCTAGGCACTCGCATCCACCAG
GACACAGGCAGAACACCCCTCATGCCCAAGGACCTAGTCAACATGGCCATCGAATTGTAT
GAACTCAGGAAAAGCGACACAAAAGACGAATTTAACCGCATACGCGGTCACAAAGTCGTC
CCCACCATTCGGCACCCCAACGATGTGTCCAGAGGAGCGGGCAGAATGAGAGACATACTT
AACATAGTCAAATGGCCCCAAAACCTCGGCCATGTGTTCGAAGCAGGAGCGGGTAGAGGA
GGCTGGACTCAAGTGATATGCACGTATTTCGACTACAACTCATATGTTAGCGTATCACGA
TGGAACCAAGATGGGCAGGAGAAGCTCAAGTTTCACCACCATAACGTCACCAACAAACCT
TCGCATATGGAGAACGTCAAACCCTACAGAGTGGACACTTTCCTATCTGATATGGGCGAA
AACGACAAATCAGACATTGACAGAGACGAGGAACTCACCATGAAGGTCCTCAGCATAGTC
ACACCGTGGCTCATGCTCAGACCTGAACGGTGGGTAGTTAGGGTACCCAATGTATTATCT
AACAAAGTCATGGACAAGTTAGAGGAGATACAAGTGGGCCTGGGATCGGGGCACCTCATA
AGACTAACGGACGAAAGGAACACGGTAAACGTCGCGTATTTCGTATCAGGACCTAAGCAG
GATCTACGCAAACAAGCCGCTGGCATAGGACATGAGCTCATTAATAGGATATATGAATCT
AGCTACGCTTCGGCCGACGCTATATACATACCGCAGCCTATGAGCAAGTTCACGTACAAA
GGCGAGCCGCAATGGAGCGATCCCGCTAAATTACCCGTGCCGTACCTCGATGAATTAGAT
TTACGACCAACAATATCCAGCATATCAGGCCTACGCGCGCCGCTCCACATGACCAACTTT
CTTAAGGAAGTAGGGTGGTATCCCTCCAGCTTCGCCGGTTCGGAAGGCACTCGCATGAAT
CCTTACGTGGGATACGTGATTAGGAGGATAATAAGCATTACACCAGGCTTTGGATTGTGG
AAAACCACGTCCACGAAACCATCTGATACCTTCAATACCGTGCTCGCAAAGGTTGACAAA
GAGCCTTGTGAAACTCATCAGAAATTCAATTACTTATGGCAAGGATACAAAGCCATTGCA
ACCTTCGCTAAAGAGAAAGGATTTAAGATGAGGGAATTGACCGAGGAGGAAGTAGGGAAA
GGGCTCAACAGAACTGGAGCAGTAGGGAAGCAAGACGCGGATTCAGGCTGCAAAACCATC
GGCGAATTCTTTGACAACAAGGAATTAAGCCGAAAGAGAGTAAAGGAGTTCGCTGACGCT
CTCAACAGCGGTAAGCCCATAAAAGCGGACTATAACTCCATAGGGAAAAAGGAAAGGAAG
CAGAGCCGCTCTAGCAGATTGATATGGTTCCTATGTGCATCCGCCAGACTGTACGAAGCA
CAAATTCTGGGTTACATAGACAGCCTAGTCAAGCTATTGCCATTCTCAGTCAGTGGCATG
CCACTATACGATTATGGCGAGGCTTTATCAGAGATCTTCACCAAAGACAAGGCGGCCGTA
TGCGACGACGTAGCCGGTTGGGACACCAAAGTGAGCTATGGTATAATCTGCCTTGAGGCG
GCATTCATATCATCACTCACTGATGACCCTGGTTATCGTTTCAGGATAAAGCAGCTGTAT
CGTCTGTACGCCTATCCTCTCGTTACTATAACTAGAGTCTTCCACTGGGCCACAGGCAGA
CTTGAAACACAAGACGTGTTATATAAGCTAAGAGGTCAAGTGGCCTCAGGCAAACGCGTC
ACTTATCCCATGAACACCATCACTAATACCGTCGTCTGCATGTGTCGAGCGGCCTACAGC
CAGGGTGTGGAAGAAGACAAACTCTATGATTGGATTCTACACGAACTGAGAAGCAGCAGC
GCCGCCAAAGAGCACACAGGCAATTTCGGAGGTAAAATTTCAGGAGATGATGCGGCCATC
ATAATGTCCAAGACCAACGCCCAGTTATTCGCAACAAGAGGAGCGGAATTCATGAACGAG
ATTGGCATGCCAAGGAAGAACATCGAGGCTCATGTCCCGTCAACCATCGTTTACGATCTG
GAAGACGTGGACTTCTGCAGCCACCATTACACGCCAGTTCCAATCAACGAACCGTACACC
AAGGAGATCCGATGGATGCCGATAAGATCGGCTGAAGAAATTCTGGCTAAAGGCTCGATA
CGAGTTGGGGGGTACGAGAATAGCAAAGGTTCAGAGATAGCGTGGGCAAGGGTCCAAGCC
CTTAACATGTTAGTCAACTACTTTCACATGCCGACTATAAGACACGTGGCTCTGACCCTG
TTAGCTTCAACCCCGTATGACATCAGCATTGCTGATAACATAAAGGGCTGGGCTTACAGA
GCTAGACCATGGCTTACTACCGGCAAAGTAGATGAGATCATAAACAGTTGCTATAAAGAG
CATACCAAATATCCACTCCCCAAAACCAGTAGCCTAGCTACGCTAGGAACAATAGGAAGG
AGGGCAAGGCTTCAGTACGAGCTGCCTCTGGGGCATAAAGTATACAAGAAGTGGCGTGAT
GAAACGCCAAGTATGGTGGACAGTCTGCGTGCATCCTGGGAAGGGAAGTATGAGAACATA
GATCTCGGCATCGAGATGCGAAAAGCTCATAAATACCCTTTTGCGTGGCCTAAGCCATAC
AAGTAGAAGCAGCAAACACAATAAATGTAGTAGTAGTGTGTGTGTAATATGTATAAATAA
AGAACATAACACCTATAGAAAACACCAAAAAAAATAAAAAAAAAATAAACGAAGGAGAGG
CTCACCACTTCTCTGGGAAAAACAAATGGAGAAACCGTTCCGAGCGGTTTTCCGGTGAAC
ACTAGGGTGTGATCCCCACAAAAAGTCCTAGGGATCAATGTTCACATCTCTTCATGCGTC
ACATATCCGAACGGG
>AJMV1_RNA2a
GAGTTTATAATTAAAGTTGTGATTAAAGTTTTTCAACGGAAATTTCCTCAGAGATCATCC
AAAACTTAGATCGAGTTACATAATAACATTTGGTCACCAAGCACGACACAAACACACACA
CATATCAATAAAGTACCACAAGCCAATCTCAATCCGAGTAGCATGCATGGGCTTAGAGTC
GCGATCCTACTTCTGGTTAGCACTCTGCCGGCTTTATGCTATTCTGATTCCGGCACCCCC
AATCAAGGTTTACCGTTCCAGGAGCACCTCAGCAAGCTGTATACCACCTTGCGAAACAGC
ACGATCGCAGGAGCTGCCTCAGAGGGAGCCGCGAGCATCCGCAATGGTGTCAAAGCATCA
TTTGGGGACAACCTCAAAGCGAGGTCCATCGCGTCATCAAGTGTCATCGCCGCAGCAGCA
TACCTCAGCTACGGACCCATTCCTGCAGCAGCAGCAGCTGCAGCTCACATCACACTCGTT
GACCCCAAGGACCTGGAAGCAATGTCAACCATCATGCTTGCTCTTGCTATCATTGCTTAT
CGCAGGAATAGGAACTTTTCCTACGTATGCGGCACGGGATTCATCCTGTCCTACTTCCAT
CTTATCTAACACCGAGGTGGTCAGCACGGCCCGTTATGTCCCAGGTACTGAATACCATTT
CAATGGAGCTAAGTACCGCATAGGGTCGCTGAGAATAAGAGCATCGTACACTATACACAC
CGAAGCTATAGGTTATGATGCTCGAGGAGAGATTATGAGTTCATATGAATGCCCACCCAT
AAGAAGGAATCACGACGATCCCATAGGTTCCTGGGAATCATGGACGACGGAAGAAAAGCA
AGCTCTAGATGAGCAAGACTATGCCGCAGTCAAATGCGAAACGTCTTGCAACGGTTGGGC
CATGCGACCATTCTGCATGTCTGACTGTGGAGTTCTACACTGTGCCGTTCTCCGTTTCCC
AAAGGATAACGAGAAGATGAGGATATACCGACTGCAAGATGGTGAGACCTACATCAGTGT
CTCTTCAGACAACACACCATTCGAAACCATCACGCATCCGGCACATCTCGGCTGCACCAC
CATAACAATTCAGCATGGCAGCACTTACCCCCACTTCATAGTTGTCTACAAGGGTAAAGC
TTACGCCATGACCAGGTCCACAGGGTATCAGCATATAGACGATCTTCCTGTCTATAGGAA
ACCAGGCTGTGAATTGTGGAAACACAGAAGCGGACTCATAGAAATGGACTATGATGCACC
ACACCATAAATGGTACAGCACTATAACCCATCCCAGAACTAGGGGTTACCTTATACCATT
ATCGACCGACAGCAATGATACCCACTACATCCACGAAGTGGCGATAAAACCACCCTACCT
CACGTTCACCGCTCCCCAGCAGGTCATCAGAGAAAGCACTAATCCCAGGTGCAACATCAC
TCACTGCAGAGATGTCCTCCCTACCGATAATGTCCCCCACGAGGTATCATCGATGGGAGT
CTACACTCTGTACGTTGAGGTCAATGGAACGAACTGTGAAGTAGACACAGGAGACGGCAA
AACGCTACATATAGACAAAGCTGAGGTTATAACGACGAACAGCAAAACACTCACCTCATT
AAACACTGTGCTATGCTCAGCCACAGTCAGTGCCGATGAGGAGAGAGTTAACCATTGGCA
CACGAACCCAGAAGAAGGAGGAAACGTCTACATCAAGATGGATTCCACGCCTTTAGCTGA
GGCTTGGGCCACCACCCTCACATTTGTCAGCAAAATCGGAGGGAAGATACTTCCCATCGC
ATTTGCTTGCGTAGTAGTGTACGCCAGCGGTGGATCATTATACCCCACTCTCATCGCCAT
GCTCATAGTTGGCGCCACTTTCGTAGTAGGAGCAGACGCTGCTCCTCTAGATCACAACCA
GCTAGTAGCGGAATACACCATTTCACTAACCTACGCCACCCTCAGTTACCTGGAAATCCC
CAGCAGAACCCTCCTCACCCTAGCAATATGCAGTGCAGCTATACTGGGCCCAATGAGACG
CGTTCCCGACGTCGCTGAATCATTCACTATAATTCTGATAGCGACGTCTAAGTATGATTA
TTTTCTCAAGGTCTCCTTGATTATAATGCTCATGCTAGGTAGCTTCAGAAAGCTATATAG
CCAGGCTTTGGTAAAAGCCTTCAACGCGTCACGGGAAGCAGCCAACGACTTGCGTTCCCT
TAACACCATACCCCTCAATAAGTTAGCTCACCTGTATCGGGATTCGGGGCGAACAACAAT
ACCAGCAGACTTCGTCGGCAACAAGGTTGTCATAACCAAACCTCGACATCGACGAAGAAA
ACCATACAGCCCTCTACAGTCGAAATGCAACAGAAGGCGTCTTATAAGCTCGCTGTTTTA
CCCAGAAGAGCTTCAGCACGTCAAAAAACATTTGGACACTCTAGCAACATCAGAACTGAT
CCTTCTTCAGCAAGATGGCTGTGGAGTGCATGCCCGCCAACCAGGAAAAATAACCGAGCT
GTTCAGGCACGTTCAAGACCCACCAGATTGGGCGCGTGATCTCATCCTCACCTTGTGAGG
ATGGGATGACCACGCTTTACAGTACTACAATAAAGATAATGTGTGTGTGCAATATAAATA
GAACATTAACACACACCAATAGGAATAAAGAATTCTAAATTCACCAAAACAAAATAAAAA
ATAAAAAAAAATAAAAACGATACTCGAACTCACCACTCGAGTTGGAAAAATATGGGGCGA
CGGCCTGCCAAGCCGCCGTTCGGTGAAATTTGGTATGTGGCCCCCATCAAAGTCCTAGGG
GCTAATGTTCATACCCTCCCATGCGTCACTTATCCGAACGGG
>AJMV1_RNA2b
GAGTTTATAATTAAAGTTGTGATTAAAAAATTACATCCGAACAATAACAAACAGGAGTAT
TAATCAATCAGATCGAGTTAATAACAGATAACATTTGGTCACAATCACAACACACAACAA
CACACACTAACATAACACGAACAACGACGAATATTATGCATGGACGACAAGCAATCATCC
TCCTACTGGTTGGTTTGCTACCAGTATTATGCAAGGCCCAAAATTCGGTCCCAAGTCTGC
AAGGCGACGCTCTACACCAAGCGAACAGCCTCTACGACATGCTCCGGGAAAACAGCATTG
CTAAAGCAGCGGCTCAGAACGCTGAAAGCTTCAGATCAGGGCTTAAGTCCACTATCGGCG
ATAGTCACAAGGCCAGATCAATCACGTCAGCAGGAGTTGTGTCAGCGGCTACCTTACTTA
GCTATGGAGCGCTTCCAGCGCTCATTGCGGCAGCAGCGCACATCACGTTCATCGAGCCAA
GCCAACTGGACACCGTGTCCACACTTGCTCTTGCTCTTGCTGTGTACACTCATAGGAGAA
ATAAGAACGTCTCCTATATATGCGCAGGAGGTTTCCTCCTCTCCTACTTCCACCTCATAT
AAGACAGAAGTAGTTAGCAGTGCACATTATGTTGCCAATTCCGAATACCACTTTAATAGT
GAATCATTCAAGATTGGTGACATTAATATGCAAGCCAACTACGTCCTACATACCGTAGGA
CTCGGATATAAGACCAGAGGAAGTATAATGAGCAGTTACGAGTGTCCCCCGGTTAGAAGA
AAGTTAAACGACCCAATAAGCGAGTGGAAAGCCTGGAGCCGAGAAGAGAGAACTAGCTTG
GAGACCAATGAACACGCGGCCGTCAAATGCGTGACAGCGTGCAATGGCTGGAACATGAGT
CCAATCTGCATGGCCGATTGCGGCACGGAACACTGCGCCGTTCTACACTTCCCTAAGGAA
GAAGAGAAGATAAGAGTGTACCAGCTTAGATCAGGCATGGTGACAACCAACATCACCACC
AGGCAAACTACTTACACCTCTGAAGCGTTGCCCGCTACGATAGGAGACATCACTATATCG
ATTGACAACGATAGAGTCTATCCTATGTACATAGTCACATACGGGAGATCAGTTCACGCA
TTATCCAGGGAGAGCGGAGATCTATACCTTAGCAGTATCCCAGTGTACAAGAGGCCATAC
GACACAATGTGGAGCTATCGCAACACTGATGTGGAGTATGACACACCCCACCACAAATGG
TATGCTAAAATAGACCACCCCCACATCCCAGGATCCATAGTGCGCCATTCACCAGTATCG
AACGACACGCATTACTGGTACTCCCAAAACATAATACCACATTATGTGACATTCACGGCC
CCCATAGGAGTAATACGCGAGCGTACAGGGCGAGAGTGCAGAATAACAACCTGCAGAGAT
GCCCAACCAGGAGATGAAGCGCCTATAGAAGTCACGACCACAGGAGTGTATGTCATGTAC
ATAGAAGTGGATGGTGATGACTGCCTCGTAACAACGGCAGATGGCGGAATGTTGCACGTA
GACCGCAAAGCCATATTTAGTGCCAACAGCAACGTTGTCACCTCTAAGAACTCAAGGCAT
TGCGAAGCTACGGTTACCGATGACAGGCATGTGCATAACTTCTGGTCAACCCACGGGAAG
GAAGGAAAAGGAACGAATATTAGCATTGACACCCAACCGCTTGCGCGAATGTGGAAATCA
ACTTTATCGTTCATCGGAAAACTCGGTTCACACATCTTTCCAGTGGTTTTTGCTTGTTTA
CTCGTGTACGTCACAAAAGGAGCGTTATGGCCTACGATAATAGCTGCTCTCATAATAGGA
GCGATTTTCGTTACTGGAGCTGAGGCAGCCCCATTAGACCACCATCAGTTAGTCGCCGAG
TACACATGTACTATAGCTTTTACCACAATGGACTATCTAGAGATCCCTAGCAGATCTCTG
CTGGTTTTAGCTATACTGAGTGCGGCCCTACTAGGCCCCATGCGCGAGGTAAGTGACGTG
GCAGAGTCATTCACCATCATCCTCATAGGTATATCAAAGCATAGCTACTATATCAAGCTG
CCCTTGATATTAGCTTTGTTTATGGGCAGCTTCCGCAGAAGCTACAAACCATACCTCGTG
AAGGCTTTCAAGGCGTCAGCAGACGCCGCACACGAGTTGAGATCCCTTAACACCATCCCT
CTCAACAAACTCGCCCACCTATACAAAGATAGCGGAAAACGCTCCATACCAGCAGAGTTT
ATAGGCCGTCAAACCCTCATAACCAAACCCCGACCCAGAAGAAGGAAACCATACAGCCCT
CTCCAATCCAGGTGCAATAGACGTAGACTCATAAGTGCTTTGTTCTACACGGAAGAGATT
CCGATTTTGAAAAAGCATTTAGACAGTCTATCCACGTCTGACCTCATAGTCTTGCAGCAC
GTGGGTTTGGGCGTTCACGCCCGCTCACCAGGCAAGATCGAAGAACTGTTTCAGCATGTT
CAAGACCCACCGGATTGGGTGAGGGACATAAGCTTGGTTTAAAACCGCTTTGCAGTCCCC
CCCAAACATAATAGTTTTGTGTGTTTATTATATAAATAGAACATTAACACGCACCAATTT
CATAAAGGAATAGATCCTATTCACCAAAAAAAAAAAAAAAAAATATAAAATCCAAAAACG
ATACGCGAACCCACCACTCGCGTTGGATAAATATTGAGTCTCCGTCCGCCAAGCGGAGAT
CAGGTGAACATTGGTATGTGACCCCCATCAAAGTCCTAGGGGTTAATGTTCATGCCCCCC
CATGCGTCACTTATCCGAACGGG
>AJMV1_RNA3
GAGTTTACAATTAAAGTTGTGACATAAACAATTATTAGTAATTGCAGATCGAGTTTTCAC
AAACATTTGGTCCTTCGTCATAACACACACACACACACACAACACAACATACCAAGCGAA
TAACATCAACCAAGAGACACCACGTCCCTCATGGTCTTCAAGTACACACACGGGCCGCTC
CAGGACAACGAGAGGTACCTCACTTACATCAGCCTCGTCGGTATAACACTAACTTGCGGA
ATACAGATAGGCCTTGCAGCAACCACCACCATGCTTGTCTGGGACCTCATCAGAATGACA
GGCTTACCAGGTAAGATTTACCAACCGCTCTGGCTCATCCCAGTGGCGGGATTTGCTCCC
ATGGTTTACCATGTGAGTATGTGCCTGCAGACTATCTGGGTGAAATATAGCGATTCGAAC
AACTGGATAGACCCTTATGCTAGCATGCTGGTTGGCTCTAAATACACCATAGAGTTCAAA
ACAGCTATAGATCCTAACATACCATCTGTTAGCGAGCATGAAGCTATAGACGCTATCAAT
GACGATAGAGAGCTTTCACGTAGGGTCTACACAGTTAAGATCTGGAGCACCATGGTTTCC
ATCATGCTATGCGGAGTAGTGGTCACGGGCAACATAACAACAGGCTTGTCAACTGGAATG
TTTATGGCAATGGTCTTCTACCTAGCGCACGTGGTTCGAGACAACGTGCAATCAAACGAA
GTCCCACAGAAATACGCAGGCAAACAAATATGCGCCCCCGATGGCGTGTATGACGTTTAT
GATGACTGCTTCATAGGTAGGTACCATGTTGGCATAGGCTACATGCAGAACGGTAGTTTC
ACTACGAGACTGCATGTCACCAATGGATTGCCCATCAACATCCAGGGAGCCAAGGTCACA
CCTAGCTACATAAACAAGAAGGCAGACACCATAAGCTACGGGGCTATACCAACCATACAC
CCGGTTGAGGAGCAAGACACCCTCAAAGTTATGCTATGCGGTCCTTACAGCAACATAGTT
ATACCATACACAACAGTAGCTGCCATAGGAACGGATGGAGAAGTATACTTCAACGGCAGG
AGGAATATGAGCGGCACCAGTGGCAGTCCTATCTTCAAAGTTGTTTCCAAAGGAGAAGGA
ATAGAGTGGGCTTATGTAGGGTGCACGGGGTGGCGATATGAGTGCAAAGGCAGGCATGTC
CAGTCGATGTACCCAGTCACAGACACCAGCCATGACCTGGGAGAAGTTAATATAGGAAGT
GTAGTTCAACACTTCTCATCCCCCGGCTCCGGCAAAACCCGCACGATCATCCCTGAACTT
ACCATCAAGGGCTTAGCTCAGTACGGCAGAGTCTACATAGTAGGACCCACCAATGTGGTG
TCCTCCGAGCTGTACTCAGCCCTCAAGGATTCAGATGAGCTCGCCGACAAAGTTTCACTA
AACACCAGCGCGGCAACACCAAGGCAGAGGATACGAGGCATGCCAGTCACAATCATGGCG
CACGCCACTGCACTCTCAATGCTGGAAAACGGAGACCACACTGTAAGTCGGCCAGGACTA
TGGATCATGGACGAAGCGCACTTCGCAAACACGGGGTCCCAATGCTTGAAAGTCAAGCTA
AGGAATATCGTGGCTGAGCGAAAGAGCGCACTGTATGAGCTAACAGCCACGGGGTATCAC
ATGAATGAACAGAAGTACATCTACTGCGACGGATCCAACTATCACATAGAGGACACTATA
CTCAGCCCCGATGACATGCTTGAGAAAGCTTATCAGGACGAGCGGAAGATGGTTATTTTC
GTCACCAAACTGAAAGGCAAGGATGCTACGTCAGCAGAAACCATGAGAGCAAAGTTCACT
TTGCTGGGCAGGAAAGTATACACCCTTAGTAGGAATACTTTCAATGACCAATATCTGAAG
GCGCGAGCAGACGCCACAGCAGTAATCCTCACCACCGACATTAGCGAGTGCGGGGCCAAC
CTAGACGTAGACGTGGTCTACGATTTCCAGGAAAGTCCCAAGCCTCTAATGATGGGAGGC
CCATGCAACATCAGGGTAGGCAGGAGACAGATAACCAGAACTCAGGCGATACAGCGCAGA
GGCAGGACAGGGCGCAAGCGAGAGGGGCAGTACATCAGTCCCACAGATTACAGATTCCTG
GAAGATGAGGACAACCTCCGAGCTGAATCATTAGACGTGTCAGTGTACGCCAAGGCGTAC
GGATACACAGTGCACGATCCAGGATATCAAGTCCACGTGCCAGCGGCTCTAACACTCAGC
ATACCACAAGTCAGGGGTTGGTTAGGCAGCGGGGAAAATTCCCTAAGCGAAGGAGCAGCT
ATGGTCAAGATACTTACTCTCGGAGATGGGAGTAGGAAGGACTCAAGCCAAATCAGAGCC
GAAGCCATACAATGGAGTAAGGGCATAGGAGCTGAAATGAGAGTCAAAGATGAGATGGTC
GGCGTAGCCACATGGGATGATAGGGACGCCAGTTCCTATTACTCCGTGGCCGAGATAGCA
GGTATACTCAGCAAGGATGACATACCCAAATATGTCACCCCAGTGAATATAATCACCAAG
CTATCACGGTGGTTGAGGCCCGCCCCCATACCACCTAGACCAAGAAGAGATTCCAGCTCA
GATGAGCCTGGTGAAGACAGAGTGGATGAGGAGGAGTCTCCCCATCCCGCTAATATGGAA
TAATTGTTGTGTGATAGTAGTAGTAATATATAAATAAGAACATATCACCTATAGAAAACA
CCAAAAAAATTAGAAAATCCAAAACGAAAGAAGGACTCACCATCTTTCTGGGAAAAAAAA
TGGAGAAACCGTTCCGAGCGGTTTTCCGGTGAACACTAGGGTGTGATCCCCACAAAAAGT
CCTAGGGATCAATGTTCACATCTCCCCATGCGTCACTTATCCGAACGGG
>AJMV1_RNA4
GAGTTTAAAAATACAAGTTGTGACATAACAATTTTCCACGAATTGCAGATCGAGTTTTCA
AAAACATTTGGTCGTTGTCCACAACAAACAGACACACACACACGCGCACGAAATACGACA
AAACATCACGCGTAAATTACCACCACCAACCATACACCAGCGTAAACATCCGCAGCGCAT
CATGAGGAACCAAGCAATCAACTTGGCGATCACCATGATTCTCATGGCATCACTGCACTC
AACATCAGATGCAAAGATCGATAGAGAGTTCTTGGGGTTCGCAGCTGAGAGCGTACCAGA
GACTATCACCCGAGGGGACAAACAAGAAATGTGTGACATAATGACAGAAATGTCTAATGC
TATAGAGCACATATTCTATTGCCAACCGTCATCCATCAATGTCGCCAGAAAGAAGCTCCT
TAAAGCAAGATCAGAAGCAATAGTCACCAGCTTGGTCAACAAAGAATCCGAGTGGGCAGT
GTTGTCGAAAGTCCTCAACACCTTAAAGATTGCGGGAGCTGTTATACCGAACAGCGCTCC
CCAGGATCTAAAAGATGTTGGATTGACTAGCGACTACAGAGCTAACCGGATCATATGCGC
TAAAAACAATCTACCCCAATGTTCCTTTGCCACGAGCCGACAAGGCTTGTCTGATTACAT
CAAAGGCGAGGACGTGCACCATTACGATACCACTTGGGTGGAAAGCATTAAAGGAGCACT
CCAAGACGAAGTTTCAAGGGCCACCAACTGGGCTAAAAGCATAAAGGTCTCGGATATCAA
GCGAACCAGCGATACGGTTCTCAAGTACAACTACTCATTCATCGAGGTAGTAGCACTAGC
AGCTGTCATCATGTGCATCTTGAACTACAAATCTGAGATCCTGGCTGGATTGCTCACACT
AGCCACCATAGGAGGCTCTCTTGCTTTCCCAGCAGTTGGGGCAGCTTCAGCAGCAGCCAC
CGCAGCTAGAACCGAGCGTGGTATATCTCCCAGGGCGGTCTCAAGCACAATCCTAGGCCT
TACTATGATCTACTATGCTCTATCAGACAATCATGAAGAAGCAACCACGATCACTATCCT
AGGTATAGGGCTTGCCCTCTTAGCCCTGCTAGCTATGTCCAAAGGTTCAGGAGATGATTG
GGACATCAAGATCATCACCATCCTGATCCTAGCCACTTTCTGCTCTTACACGTATTGGAC
GAAAGCCAACAGCCGCAGTTGGGCTGAGAGCAAAGCGGACAGAGTATACGACATAGTGAC
CAACATGGCTAGCAATATCTACAAGACCAGCGTAGACAAAGCAACAGAGACTGTCCAGAT
GGCGAAATCCGTCATAACTCCCAAGCCGAAACCATGGTATGAGGTCTTACTAGACCAACA
GAACAACTTAGCATTCATAGGCTGTACTCTCGCAGCAGCAGCGATATTCTTCTTGGATAT
ATGCAAAACGTGGGGCAACCACGTTTACAACTCTGCGAGAGTCTTCTATGGCACCAGGAC
GGCCAGGGACAGTGATCCCAGATTTTCAATGCAGTGGTCAAACCATGTCCTCATGAGCCC
ACTACTCACGTTTCACAACGGCATAATAGTAGCATGCATAGCAGTGGGCTTTGCCACTCA
ATCAGGGCAGACTATGATAGGATCATATTCAGTAGCTTGGGTGCTAGCAGCGCTAGCGTT
TAAGATAATAGCTGAAGACGGCTACATCAGCAGAGGCATGCAGAGCGGAAGAGCGCCAAA
CAGCATGACGAGCGATTACTCATTCAGAATAGGATCTATGGAGGATCCTGAACTGGGCAA
GCAACTGCGGACCGTAGCAACGTTCCTCTCAGGGACAGGGGTTGCCATAGTATCATACGG
CATGACTGGACCCATTGGCTTGACAGCCGCAGCACTATACTGTGCTACCATATACCAAAG
ACCAGATCGTATAAACTTTATGCTAACGATAGCATATACAGGAACGAATTTGGTCTGGGT
ACCTGGATTAGTACAAGGCATAGTGATGCTAGGCTTGATAGCCAATGAAATAAAGTTGAT
CGTAGGCACACTCAGTAACACCACCCCTGTCGAGGAGGTGGTGACCACAGATCGAGCGTG
AACACGTATTTCCAACCAATAAGCACAAGTGTGTGCAATTATATAAATACGAACATCACC
TATAGAAAACACCAAAAAAAATACAAAAACCAAAAACGAAGGAGGGATTCACCATCCTTC
CGGGCATAAAAATGGAGAAACTGTTCCGAGCAGTTTTCCGGTGAACACTAGGGTGCGATC
CCCACACAAAGTCCTAGGGATCAATGTTCAGACCTCCCCATGCGTCACTTATCCGAACGG
G
>AJMV1_RNA5
GAGTTACAAAATAACAGTTGTGACAAAAGATATAACCACAGAATACTTTCACACATTCAC
TATTATCTAGATCGAGTTCTATAACAAACATTTGGTCGAGCAGCACAACAATCAATCGCA
AATAACAACTAACAACACACATAATCAACGCTACACACACAACAACATCACGACAACTCC
AATCACAAGTTGGTGGCAACTAAACACAAACATCGCTACAGGGCACTATGGTGTGCCCCA
GAGGTTCGGGAGTCTGGGATCTGACAGGAGACAATGTCACTTGCTACGATTACTTTGACT
ACCACAAGACAAGAGCCACTAACAGAGAGAGAGCCAGGCAGGAGTATGCCAAAAACCCGA
GTCTCATCAATAAGATTAGGCTTGAGTACCAGGACCAGCTCAGCAAGCGCCCAAGACCTC
ATTCTGATAGCAGTTCGCCACACAAGTTCCTTGTCAACTTCATCATCACAGCGGCAATCA
TTACAACAGCAAGGGCAGCCTCCAATTGGTGCACATGCACTAACGAATCAGGAGACGTCT
CAACTGTTAGACTTAGCAACGCAGATGCTCTGAAGACGTACAGCACCAACACGGACAAGA
GACTACTAGGCCTGTTCAGGTCTAGAGGCACCAAACATGGCTACACCAACATTGACGTGG
ATGACATATGCTCGGTTCATTACATACCCCCCGGGGAAGAAGGACCCCCCGAGGGTAATG
CCACTATAATTAACTCTCCCATAATTGACAACATCATCATCAATCTCAGGGAGGAAGTGG
AAAAAGAGAGACCAGCGGAGTACAGGGAGTGGCTCTCCAAGAATCACGACAAGTACAAGA
ACTGGACTCCTCGTAAAGAAGAGCATGAGACCGCTATACGCATCAATCCCATCCGGGATC
ACTACAACACTGGAGAAGATCAACCACGCCGGAAGAAAATCAAACCAAGGCGAATGAACG
GTGGAATTTTCCACCATGAAGATCAAGGACTGAGCGACCACGCTCAAACTACCACCAGTG
ATATAGAAATCACTAGTATAGAGGTACCCAATCCACACGACAATATGGGTAGCTACAGCA
CTACTGAGGAAGTCCACGACAGTGAACAGGAGGAACCAATACAAGCTATGACCCACGTCG
TCAATGGCCGTAAAGTTCTCATAATAATATCAGGAGACCAAGTGGATGTCATCGAGCATC
CAGGGAACAGATCAAAAATGAGGACAACCGCCCAAGAGACACATACAGGTTCAAGCACAC
AAGAGGGTACTAGAACGCACCTACCTGCTAATGAAACAACCATCATTATTCATGATAGTG
ATCAGCATATGCAAGTAGGTACAAAAGAGCACCCTATACACCAGCCAAGCCAGCATACGA
CCAGCGGTGGTGGAACAATGAGTGAACACGCCACCGACACATGGACGACCTTGGGAGGAC
ATATTTCTCTCGGGTTTAATGCAGGGTGATCCAATAGCAGCGCAGAAATCGTGTGTTGTT
AAGCGCGTCATATAAATAGAACATCAACACACACCGGAAAAAAAAAAAAAAAAAATAACA
AAACACCAAAACGAAGATTGAATTCACCACTCAATCGGGAAAAAAATACAGCTCAGGCCG
GCCAAGCTTGGGTTGGGTGAACACCGGTATGTGACCCCCATAAAAAGTCCTAGGGGTTAA
TGTTCAATCCTTACCATGCGTCACTTATCCGAACGGG
