# Supplementary material for: Conserved untranslated regions of multipartite viruses: Natural markers of novel viral genomic components and tags of viral evolution
Source: Virus Evol. 2024 Jan 12;10(1):veae004. doi: 10.1093/ve/veae004 (PMC10868557; doi:10.1093/ve/veae004)
Supplement: veae004_Supp [file veae004_supp.zip › suppl_data/Data S2 Perl scripts used for analyses.txt]

###################################Perl script one (begin from line 3)

#!/usr/bin/perl

use strict;
use warnings;

use constant INPUT  => 'id_inname.txt'; #  The id_inname.txt contains domain information of viral sequences annotated by Batch CD-Search
use constant OUTPUT => 'id_outname.txt'; # The id_outname.txt contains RdRP domain information of viral sequences

open my $in_fh,  '<', INPUT  or die "Cannot open input file: $!";   
open my $out_fh, '>', OUTPUT or die "Cannot open output file: $!";
select $out_fh;

my $print;

while ( defined( $_ = <$in_fh>) ) {  

    if ( $_ =~ /^/ ) {
        $print = ( $_ =~ /polymerase/ ); # Collect rows that contain the key word (polymerase) into id_outname.txt
    }

    print $_ if $print;
}

###################################Perl script two (begin from line 28)

#!/usr/bin/perl
use strict;
use warnings;

print "Name of the FASTA contig file: ";
chomp( my $fasta_file = <pos_inseq.fasta>); # Viral protein sequences containing RdRP domain

print "Name file with RdRP position info: "; # Viral RdRP domain positions obtained from the file id_outname.txt
chomp( my $pos_file = <pos_pos.txt>);

print "Name of the output file: ";
chomp( my $out_file = <pos_outseq.fasta>); # Viral RdRP domain sequences

open my $out_fh, '>', $out_file or die qq{Unable to open "out_file" for output: $!};

my @pos_records = do {
    open my $pos_, '<' , $pos_file or die qq{Unable to open "$pos_file" for input: $!};
    <$pos_>;
};
chomp @pos_records; #remove all newlines  

{
     open my $fasta_fh, '<', $fasta_file or die qq{Unable to open "$fasta_file" for input: $!};

     local $/ = "\n>"; #Reading FASTA format now

     for ( <$fasta_fh> ) {

         chomp; #Remove ">\n" from the end

         my ( $header, $seq) = split /\n/; #separate the two lines

         $header = ">$header" unless $header =~ /^>/; # Replace any chomped >


     for ( @pos_records ) {

                my ($name,$beg,$end,$pos) = split /\t/;
                 my $subseq = substr $seq, $beg-1, $end-$beg;

                 if($header =~ /$name/){

                   print $out_fh "$header\n";
                   print $out_fh "$subseq\n";
      }
    } 
  }
} #local expires here

close $out_fh or die $!;
