# Supplementary material for: Conserved untranslated regions of multipartite viruses: Natural markers of novel viral genomic components and tags of viral evolution
Source: Virus Evol. 2024 Jan 12;10(1):veae004. doi: 10.1093/ve/veae004 (PMC10868557; doi:10.1093/ve/veae004)
Supplement: veae004_Supp [file veae004_supp.zip › suppl_data/Data S3 The commands used for bioinformatic analyses.txt]

# Obtain known viral protein sequences from NCBI
~/.aspera/connect/bin/ascp -v -k 1 -T -l 400m -i ~/.aspera/connect/etc/asperaweb_id_dsa.openssh anonftp@ftp.ncbi.nlm.nih.gov:/blast/db/nr.00.tar.gz ./ncbi/nr # Donwnload nr database
wget -c https://ftp.ncbi.nlm.nih.gov/pub/taxonomy/taxdump.tar.gz # Obtain virus taxid information
wget -c https://ftp.ncbi.nlm.nih.gov/pub/taxonomy/accession2taxid/prot.accession2taxid.gz # Obtain virus accession information
taxonkit list -j 2 --ids 10239 --indent "" --data-dir ./taxdump/ >Virus.list # Obtain virus taxids
cat prot.accession2taxid |csvtk -t grep -f taxid -P Virus.list |csvtk -t cut -f accession.version >Obtain virus.taxid.acc.txt # virus accessions
blastdb_aliastool -seqidlist Virus.taxid.acc.txt -db nr -out nr_Virus -title nr_Virus # Obtain virus protein sequences

# DIAMOND-based local BLASTx
diamond makedb --in nr_Virus.fasta -d virusdb # Creat database file named virusdb from known viral protein sequences in Viruses.fasta
diamond blastx -d virusdb -q HTS_contigs.fasta -o viral_contigs.tab --outfmt 6 --ultra-sensitive --evalue 1e-4 # BLASTx for HTS contigs

# NCBI-BLAST-based reciprocal BLASTx and BLASTn for viral sequences
makeblastdb -in virus_proteins.fasta -dbtype prot -out virus_proteins_db # Creat protein sequence database
makeblastdb -in virus_ntseq.fasta -dbtype nucl -out virus_ntseq_db # Creat nucleotide sequence database
blastx -query virus_ntseq.fasta -out viralprot.blast -db virus_proteins-db -outfmt 6 -evalue 10 # Reciprocal BLASTx
blastn -query virus_ntseq.fasta -out viralnucl.blast -db virus_ntseq_db -outfmt 6 -evalue 10 # Reciprocal BLASTn

# Small RNAs
## Split mapped viral reads according to forward and reverse strand
### Forward strand
samtools view -b -f 128 -F 16 vsiRNA.bam > vsiRNA.fwd1.bam
samtools view -b -f 80 vsiRNA.bam > vsiRNA.fwd2.bam
samtools merge -f fwd.bam vsiRNA.fwd1.bam vsiRNA.fwd2.bam
### Reverse strand
samtools view -b -f 144 vsiRNA.bam > vsiRNA.rev1.bam
samtools view -b -f 64 -F 16 vsiRNA.bam > vsiRNA.rev2.bam
samtools merge -f rev.bam vsiRNA.rev1.bam vsiRNA.rev2.bam

## Draw heatmap by heatmap.2 function of gplots in R
heatmap.2(y, col=bluered, scale="column", tracecol="#303030", dendrogram="col", Rowv=NULL, Histogram=NULL)

# Trim poorly aligned regions
trimal -in virus_align.fasta -out virus_align_trim -phylip -automated1

# Build tree using FastTree 
FastTree -spr 4 -mlacc 2 -slownni -lg virus_align.fasta > virus_align_FT

# Build tree using IQ-TREE
iqtree -s virus_align_trim.phy -bb 1000

# Local NCBI-BLAST-based BLASTn for viral UTRs
makeblastdb -in virus_UTR.fasta -dbtype nucl -out virus_UTR_db # Create nucleotide sequence database
blastn -query virus_UTR.fasta -out viralUTR.blast -db virus_UTR_db -dust no -outfmt 6 -evalue 10 # BLASTn
